# Supplementary material for: Plasma Surface Modification of the Inner Wall of Montgomery’s Tracheal Implant (T-Tube)
Source: Polymers (Basel). 2024 Nov 20;16(22):3223. doi: 10.3390/polym16223223 (PMC11598400; doi:10.3390/polym16223223)
Supplement: Supplementary file 1 [file polymers-16-03223-s001.zip]

Archive with 1 entries (1 files):
- polymers-3281006-supplementary.pdf
